# Supplementary material for: B cell receptor signaling in germinal centers prolongs survival and primes B cells for selection
Source: Immunity. Author manuscript; Available in PMC 2023 Aug 14. (PMC10424567; doi:10.1016/j.immuni.2023.02.003)
Supplement: Table S1 — Top 20 markers for each cluster, Related to Figures 6 and 7. [file NIHMS1882216-supplement-Table_S1.xlsx]

## Sheet: top20
	p_val	avg_log2FC	pct.1	pct.2	p_val_adj	cluster	gene
1	2.37479e-58	2.17583	0.986	0.785	5.3326e-54	0	TOP2A
2	6.99234e-38	2.49172	0.877	0.718	1.57013e-33	0	NUSAP1
3	3.74999e-36	1.79126	0.932	0.787	8.42061e-32	0	MKI67
4	3.16387e-34	1.84027	0.895	0.746	7.10447e-30	0	RRM2
5	6.5999e-32	2.1362	0.868	0.737	1.48201e-27	0	CDCA2
6	7.12792e-32	2.01768	0.895	0.739	1.60057e-27	0	CIT
7	2.53802e-31	2.08938	0.872	0.708	5.69913e-27	0	KIF11
8	1.21765e-24	1.97305	0.826	0.749	2.73424e-20	0	BRIP1
9	1.64313e-24	2.45226	0.826	0.682	3.68965e-20	0	NEIL3
10	2.29179e-24	1.69328	0.895	0.828	5.14622e-20	0	RAD51B
11	8.85322e-24	1.95591	0.84	0.708	1.98799e-19	0	INCENP
12	1.75724e-22	1.85416	0.84	0.766	3.94588e-18	0	DIAPH3
13	2.39565e-22	2.35865	0.785	0.639	5.37944e-18	0	ESCO2
14	3.12652e-19	2.06225	0.785	0.72	7.02061e-15	0	NCAPH
15	4.52178e-19	2.1559	0.776	0.699	1.01537e-14	0	CDK1
16	7.79409e-18	2.04955	0.79	0.694	1.75016e-13	0	KIF4
17	4.33115e-17	2.16241	0.758	0.703	9.72559e-13	0	KIF15
18	2.21341e-16	1.75233	0.781	0.718	4.97022e-12	0	SPC24
19	1.86403e-15	2.01683	0.753	0.677	4.18567e-11	0	AURKB
20	4.28155e-15	1.68577	0.79	0.73	9.61422e-11	0	NCAPG2
21	5.20696e-27	2.18965	0.987	0.751	1.16922e-22	1	KIT
22	2.91886e-25	2.1452	0.943	0.542	6.5543e-21	1	ABCA1
23	1.13088e-24	1.9488	0.969	0.661	2.53939e-20	1	TRPC4
24	5.84338e-23	1.55531	0.931	0.63	1.31213e-18	1	TEK
25	1.29098e-21	1.53104	0.937	0.592	2.89889e-17	1	GUCY1A2
26	2.54012e-20	1.49006	0.981	0.845	5.70384e-16	1	C130073E24RIK
27	1.40891e-19	1.59681	0.975	0.782	3.1637e-15	1	PCDH7
28	2.73627e-18	1.5116	0.931	0.611	6.14429e-14	1	LRRK2
29	4.8471e-17	1.59857	0.943	0.561	1.08842e-12	1	NXPE4
30	4.59516e-16	1.70587	0.969	0.774	1.03184e-11	1	PRR16
31	3.89977e-15	1.48608	0.95	0.741	8.75694e-11	1	EGFEM1
32	1.99027e-13	1.59418	0.868	0.521	4.46916e-09	1	CHST11
33	2.91529e-12	2.09705	0.912	0.688	6.54629e-08	1	GRM5
34	6.66002e-11	1.94596	0.792	0.519	1.49551e-06	1	PDCD4
35	4.12139e-09	1.49101	0.925	0.78	9.25457e-05	1	TSHZ2
36	2.02815e-08	1.75029	0.893	0.695	0.000455422	1	NRG3
37	9.76281e-08	1.53502	0.786	0.594	0.00219224	1	LRRTM4
38	1.58071e-07	1.89513	0.767	0.713	0.00354949	1	KCTD19
39	9.51946e-07	1.72231	0.767	0.492	0.021376	1	SORCS2
40	0.000986565	2.4533	0.786	0.72	1	1	GM12514
41	9.57494e-09	0.700411	0.911	0.812	0.000215005	2	CALR
42	3.94745e-07	0.932988	0.834	0.798	0.00886401	2	TMEM123
43	6.045e-07	0.75675	0.911	0.821	0.0135741	2	TOX
44	7.14819e-07	0.631286	0.898	0.863	0.0160513	2	HSPA5
45	1.29908e-06	0.676564	0.879	0.777	0.0291708	2	FCER2A
46	2.0218e-05	0.713213	0.892	0.871	0.453996	2	GRAP
47	4.71757e-05	0.908427	0.809	0.738	1	2	NFKBIA
48	5.04456e-05	0.997216	0.777	0.679	1	2	BIRC3
49	9.78276e-05	0.960716	0.828	0.825	1	2	PVT1
50	0.000138103	1.07589	0.752	0.671	1	2	CD40
51	0.000139692	0.974057	0.764	0.677	1	2	TNFRSF14
52	0.000266893	0.625027	0.873	0.823	1	2	FUBP1
53	0.000344048	0.69634	0.879	0.819	1	2	DOCK10
54	0.000403561	0.695341	0.796	0.717	1	2	CCT6A
55	0.000589939	0.771534	0.777	0.731	1	2	CDCA7
56	0.000730606	0.674987	0.841	0.831	1	2	CYBB
57	0.000966651	0.672387	0.809	0.794	1	2	STAT3
58	0.0013009	0.723824	0.758	0.694	1	2	SLAMF1
59	0.00205321	0.876314	0.758	0.727	1	2	HAVCR1
60	0.0029893	0.925964	0.752	0.69	1	2	NFKB2
61	1.08344e-19	1.37943	0.891	0.347	2.43287e-15	3	HMGA1B
62	2.24767e-17	1.42019	0.873	0.376	5.04715e-13	3	GM9531
63	6.82417e-15	1.58309	0.927	0.735	1.53237e-10	3	HSPD1
64	5.08826e-14	1.81929	0.909	0.744	1.14257e-09	3	AI506816
65	2.60528e-12	1.50349	0.909	0.694	5.85015e-08	3	C1QBP
66	4.18029e-12	1.43283	0.909	0.787	9.38683e-08	3	RRM2
67	1.26884e-11	1.58814	0.891	0.682	2.84917e-07	3	HSPA9
68	2.31844e-10	1.3415	0.909	0.703	5.20606e-06	3	ORC6
69	1.10931e-09	1.3476	0.818	0.546	2.49095e-05	3	LYAR
70	1.27609e-09	1.51051	0.855	0.627	2.86546e-05	3	PRDX3
71	2.47269e-09	1.61153	0.782	0.582	5.55243e-05	3	UCK2
72	3.44812e-09	1.41366	0.891	0.725	7.74276e-05	3	EPRS
73	1.77273e-08	1.35746	0.873	0.689	0.000398066	3	MYBBP1A
74	2.46544e-08	1.3703	0.909	0.78	0.000553615	3	XBP1
75	5.42552e-08	1.37399	0.836	0.687	0.0012183	3	FKBP4
76	5.70639e-08	1.36367	0.818	0.648	0.00128137	3	GART
77	1.55343e-07	1.39916	0.782	0.601	0.00348823	3	GALK1
78	1.34277e-06	1.33558	0.764	0.655	0.0301518	3	NARS
79	2.0847e-06	1.34003	0.782	0.648	0.046812	3	PSMD3
80	4.44093e-05	1.49708	0.8	0.498	0.997211	3	RHBDD3
81	4.48581e-16	2.12604	0.979	0.698	1.00729e-11	4	CCNB2
82	6.70276e-15	1.45476	0.979	0.753	1.5051e-10	4	GM4739
83	4.12857e-13	2.24056	0.936	0.632	9.27071e-09	4	CDC20
84	4.13097e-11	1.84501	0.915	0.58	9.2761e-07	4	CCNB1
85	7.49823e-11	1.61038	0.957	0.712	1.68373e-06	4	CENPA
86	7.65585e-11	1.66181	0.957	0.737	1.71912e-06	4	CKS1B
87	1.35112e-10	1.53551	0.957	0.724	3.03395e-06	4	CDCA8
88	3.87825e-10	1.51167	0.979	0.712	8.70862e-06	4	CENPE
89	4.28592e-10	1.91429	0.936	0.602	9.62403e-06	4	HMMR
90	3.25272e-09	1.6432	0.915	0.607	7.30399e-05	4	KIF20A
91	3.77546e-09	1.49941	0.979	0.671	8.47779e-05	4	DAPK1
92	5.2857e-08	1.60325	0.915	0.581	0.0011869	4	MED30
93	1.90792e-07	1.67107	0.915	0.792	0.00428424	4	RPL37RT
94	3.50726e-06	1.49598	0.787	0.463	0.0787556	4	PLK1
95	3.6058e-05	1.72605	0.851	0.566	0.809681	4	NDUFC1
96	3.69557e-05	1.60867	0.787	0.534	0.82984	4	UBE2C
97	0.000442256	2.32988	0.766	0.693	1	4	GM29502
98	0.00162071	1.45834	0.83	0.707	1	4	SNRPD2
99	0.00167957	1.53291	0.872	0.79	1	4	GM36500
100	0.00474585	1.6037	0.83	0.659	1	4	LLPH
