# Supplementary material for: B cell receptor signaling in germinal centers prolongs survival and primes B cells for selection
Source: Immunity. Author manuscript; Available in PMC 2023 Aug 14. (PMC10424567; doi:10.1016/j.immuni.2023.02.003)
Supplement: Table S2 — Oligo sequences used for single-cell BCR sequencing, bulk RNA-seq, and single-cell RNA-seq, Related to STAR Methods. [file NIHMS1882216-supplement-Table_S2.xlsx]

## Sheet: BCR sequencing
Name	Sequence	Step	Chain
dT20	TTTTTTTTTTTTTTTTTTTTV	RT	Heavy/Light
2mFG	GGGAATTCGAGGTGCAGCTGCAGGAGTCTGG	1st PCR	Heavy
1mrG	GGAAGGTGTGCACACCGCTGGAC	1st PCR	Heavy
1mRμ	AGGGGGCTCTCGCAGGAGACGAGG	1st PCR	Heavy
mCLouter	GTACCATYTGCCTTCCAGKCCACT	1st PCR	Lambda
mVL1/2	CAGGCTGTTGTGACTCAG	1st PCR	Lambda
mVLx	CAACTTGTGCTCACTCAG	1st PCR	Lambda
2mFG	(Nextera i5)BNN(9nt identifier)GGGAATTCGAGGTGCAGCTGCAGGAGTCTGG	2nd PCR	Heavy
2mrG	GCTCAGGGAARTAGCCCTTGAC	2nd PCR	Heavy
2mRμ	AGGGGGAAGACATTTGGGAAGGAC	2nd PCR	Heavy
2mRG-i7-H	(Nextera i7)HGCTCAGGGAARTAGCCCTTGAC	2nd PCR	Heavy
2mRG-i7-HN	(Nextera i7)HNGCTCAGGGAARTAGCCCTTGAC	2nd PCR	Heavy
2mRG-i7-HNN	(Nextera i7)HNNGCTCAGGGAARTAGCCCTTGAC	2nd PCR	Heavy
2mRG-i7-HNNN	(Nextera i7)HNNNGCTCAGGGAARTAGCCCTTGAC	2nd PCR	Heavy
2mRG-i7-HNNN	(Nextera i7)HNNNGCTCAGGGAARTAGCCCTTGAC	2nd PCR	Heavy
2mRμ-i7-H	(Nextera i7)HAGGGGGAAGACATTTGGGAAGGAC	2nd PCR	Heavy
2mRμ-i7-HH	(Nextera i7)HHAGGGGGAAGACATTTGGGAAGGAC	2nd PCR	Heavy
2mRμ-i7-HHH	(Nextera i7)HHHAGGGGGAAGACATTTGGGAAGGAC	2nd PCR	Heavy
2mRμ-i7-HHHH	(Nextera i7)HHHHAGGGGGAAGACATTTGGGAAGGAC	2nd PCR	Heavy
msVHE_mVL1/2	GAGGTGCAGCTGCAGGAGTCTGGCAGGCTGTTGTGACTCAG	2nd PCR	Lambda
msVHE_mVLx	GAGGTGCAGCTGCAGGAGTCTGGCAACTTGTGCTCACTCAG	2nd PCR	Lambda
mCLinner	CTCYTCAGRGGAAGGTGGRAACA	2nd PCR	Lambda
2mRG_mCLinner	GCTCAGGGAARTAGCCCTTGACCTCYTCAGRGGAAGGTGGRAACA	2nd PCR	Lambda
Nextera i5	TCGTCGGCAGCGTCAGATGTGTATAAGAGACAG
Nextera i7	GTCTCGTGGGCTCGGAGATGTGTATAAGAGACAG
Read 1	CAAGCAGAAGACGGCATACGAGAT	Indexing
Read 2	AATGATACGGCGACCACCGAGATCTACAC	Indexing
Index i5 Primers	(Read1)[i5]TCGTCGGCAGCGTCAGATG	Indexing
Index i7 Primers	(Read2)[i7]GTCTCGTGGGCTCGGAGATG	Indexing
2nd PCR Well Barcoding
2mFG ID_1	AAGCCGTTC
2mFG ID_2	AGAAGATTC
2mFG ID_3	GTAGAATTC
2mFG ID_4	GACTCGGTC
2mFG ID_5	CTAGCGGTC
2mFG ID_6	AGCGAGGTC
2mFG ID_7	CCTAAGGTC
2mFG ID_8	GTTAGCGTC
2mFG ID_9	AGGCTAGTC
2mFG ID_10	CTCATCCTC
2mFG ID_11	GAATACCTC
2mFG ID_12	CATCTACTC
2mFG ID_13	GAGAGACTC
2mFG ID_14	GGCTATATC
2mFG ID_15	ATTGATATC
2mFG ID_16	CCAGGTTGC
2mFG ID_17	GAACTCTGC
2mFG ID_18	TGAGCCTGC
2mFG ID_19	CTGCGATGC
2mFG ID_20	ATCGCATGC
2mFG ID_21	CATACCGGC
2mFG ID_22	CCGTACGGC
2mFG ID_23	GTTCATCGC
2mFG ID_24	GACCGTAGC
2mFG ID_25	CTATATAGC
2mFG ID_26	AGGTCGAGC
2mFG ID_27	CTTCCGAGC
2mFG ID_28	ATAAGCAGC
2mFG ID_29	CATAGGTCC
2mFG ID_30	GGCTTCTCC
2mFG ID_31	CCGGCCTCC
2mFG ID_32	CCATAATCC
2mFG ID_33	ACTGCTGCC
2mFG ID_34	GTCTAAGCC
2mFG ID_35	GCAATTACC
2mFG ID_36	TAATTGACC
2mFG ID_37	AACGCGACC
2mFG ID_38	TTGAGAACC
2mFG ID_39	ACGCGTTAC
2mFG ID_40	GCATCGTAC
2mFG ID_41	CGACTATAC
2mFG ID_42	AGATTCGAC
2mFG ID_43	CTGGCTAAC
2mFG ID_44	TTCTTCAAC
2mFG ID_45	GTTCTCTTA
2mFG ID_46	CGGACGGTA
2mFG ID_47	GATGAGGTA
2mFG ID_48	TACTTACTA
2mFG ID_49	CGTATTATA
2mFG ID_50	TCCTCCATA
2mFG ID_51	GTATGAATA
2mFG ID_52	GAGCCAATA
2mFG ID_53	AACTCCTGA
2mFG ID_54	TGCAACTGA
2mFG ID_55	GAGTTATGA
2mFG ID_56	TCGCAAGGA
2mFG ID_57	TCCATGCGA
2mFG ID_58	CCTCTCCGA
2mFG ID_59	GAGGACCGA
2mFG ID_60	CTAATACGA
2mFG ID_61	GCCTAACGA
2mFG ID_62	GCAGATAGA
2mFG ID_63	CATCATAGA
2mFG ID_64	TACCTCAGA
2mFG ID_65	GGAATCAGA
2mFG ID_66	GATTGCAGA
2mFG ID_67	TCATTAAGA
2mFG ID_68	TTACCTTCA
2mFG ID_69	TCGACGTCA
2mFG ID_70	GTTAGATCA
2mFG ID_71	GCCGCGGCA
2mFG ID_72	TGATACGCA
2mFG ID_73	GCGCTTCCA
2mFG ID_74	CTGAGGCCA
2mFG ID_75	CAGGTACCA
2mFG ID_76	CCTAGTTAA
2mFG ID_77	ATAGATTAA
2mFG ID_78	TGGCATTAA
2mFG ID_79	ACCTGGTAA
2mFG ID_80	TTAAGGTAA
2mFG ID_81	TATCTATAA
2mFG ID_82	GCAATATAA
2mFG ID_83	AAGAGATAA
2mFG ID_84	TTCTAATAA
2mFG ID_85	TAGTCTGAA
2mFG ID_86	GGCGATGAA
2mFG ID_87	GCGAAGGAA
2mFG ID_88	TTGATAGAA
2mFG ID_89	CTCGCAGAA
2mFG ID_90	AGGTAAGAA
2mFG ID_91	TAAGAAGAA
2mFG ID_92	GTTCAAGAA
2mFG ID_93	TGAATTCAA
2mFG ID_94	AACGGTCAA
2mFG ID_95	CGCTCTCAA
2mFG ID_96	ATACTGCAA
Nextera
N701	TCGCCTTA
N702	CTAGTACG
N703	TTCTGCCT
N704	GCTCAGGA
N705	AGGAGTCC
N706	CATGCCTA
N707	GTAGAGAG
N708	CCTCTCTG
N709	AGCGTAGC
N710	CAGCCTCG
N711	TGCCTCTT
N712	TCCTCTAC
S501	TAGATCGC
S502	CTCTCTAT
S503	TATCCTCT
S504	AGAGTAGA
S505	GTAAGGAG
S506	ACTGCATA

## Sheet: RNA sequencing
Name	Sequence	Step	Description
P1-T31	AATGATACGGCGACCACCGATCGTTTTTTTTTTTTTTTTTTTTTTTTTTTTTTT	RT	RT oligodT primer for Bulk RNA-seq
P1-RNA-TSO	Biot-rArArUrGrArUrArCrGrGrCrGrArCrCrArCrCrGrArUrNrNrNrNrNrGrGrG	RT	RT template switch primer for Bulk RNA-seq
P1-PCR	GAATGATACGGCGACCACCGAT	Pre-Amplification	Pre-amplification primer for Bulk RNA-seq
sc_T31VN	AAGCAGTGGTATCAACGCAGAGTACTTTTTTTTTTTTTTTTTTTTTTTTTTTTTTVN	RT	RT oligodT primer for scRNA-seq
sc_TSO	AAGCAGTGGTATCAACGCAGAGTACATrGrGrG	RT	RT template switch primer for scRNA-seq
sc_ISPCR	AAGCAGTGGTATCAACGCAGAGT	Pre-Amplification	Pre-amplification primer for scRNA-seq
